# Supplementary material for: Structural and Dynamic-Based Characterization of the Recognition Patterns of E7 and TRP-2 Epitopes by MHC Class I Receptors through Computational Approaches
Source: Int J Mol Sci. 2024 Jan 23;25(3):1384. doi: 10.3390/ijms25031384 (PMC10855917; doi:10.3390/ijms25031384)
Supplement: Supplementary file 1 [file ijms-25-01384-s001.zip]

Archive with 1 entries (1 files):
- ijms-2814148-supplementary.pdf
